# Supplementary material for: Cross-cultural adaptation, reliability, and validity of the Vertigo symptom scale–short form in the central Kurdish dialect
Source: Health Qual Life Outcomes. 2019 Jul 17;17:125. doi: 10.1186/s12955-019-1168-z (PMC6637568; doi:10.1186/s12955-019-1168-z)
Supplement: Supplementary file 5 — Estimation of the AVE and rhoC. contains equation to estimate the average variance extracted (AVE) and composite reliability (rhoC), with the URL of the explaining movie. (XLSX 13 kb) [file 12955_2019_1168_MOESM5_ESM.xlsx]

## Sheet: Sheet1
	Equation to estimate the average variance extracted (AVE) and Compositr reliability (rhoC)
	Loading	Loading sq	1-Loading^
	0.78	0.6084	0.3916		N	8
	0.71	0.5041	0.4959		AVE	0.381363
	0.69	0.4761	0.5239		CR	0.827353
	0.59	0.3481	0.6519
	0.59	0.3481	0.6519
	0.56	0.3136	0.6864
	0.5	0.25	0.75
	0.45	0.2025	0.7975
Sum	4.87	3.0509	4.9491
	the above is the equation that estimate both the AVE and rhoC
	load	is loading of each item
	load^	is the square of the load
	Error	is 1 minus load square
	the whole equations are discussed in this movie
	https://www.youtube.com/watch?v=8tyjdfpiAJQ
	By Dr. Todd Grandi
	How to calculate?
	Copy the loadings of items in the below lists for each factor and past them into the cells right to the green aera (loading column)
	the values of AVE and CR will be calculated automatically in red colour on the right side
	Start with 8 items then for 7 items you should delet the value in the 8th row
	For further information please refere to the above URL movie.
		15 item (All items)
			PC	PC	PAF	PAF
			Vest	AA	Vest	AA
	4- Vertigo (>20 minutes)		0.91	-0.17	0.76	-0.15
	10- Unsteadiness (>20 minutes)		0.85	-0.06	0.76	-0.05
	13- Unsteadiness (<20 minutes)		0.74	-0.03	0.72	-0.04
	6- Dizziness (all day)		0.58	0.21	0.53	0.19
	8- Difficult to stand or walk		0.54	-0.03	0.52	-0.03
	15- Dizziness (<20 minutes)		0.54	0.18	0.47	0.19
	1- Vertigo (<20 minutes)		0.52	0.04	0.46	0.05
	Autonomic-Anxiety subscale Score
	9- Difficulty in breathing		-0.05	0.78	-0.07	0.69
	14- Chest pain		-0.1	0.71	-0.14	0.63
	7-Headache		-0.09	0.69	-0.11	0.66
	11- Excessive sweating		0.06	0.59	0.06	0.56
	3- Nausea, vomiting		0.05	0.59	0.07	0.52
	2- Hot or cold spells		0.07	0.56	0.12	0.47
	5- Heart pounding		0.2	0.5	0.16	0.48
	12- Feeling faint		0.33	0.45	0.3	0.43
		14 items (Item-12 deleted)
	14 items PC Factor			PAF 14 items
	Vestibular
	V 1	0.521		Item10	0.758
	V 4	0.892		Item4	0.748
	V6	0.587		Item13	0.704
	V8	0.548		Item6	0.537
	V 10	0.853		Item8	0.513
	V 13	0.725		item15	0.467
	V 15	0.543		Item1	0.462
	Autonomic-anxiety
	V 2	0.575		Item9	0.699
	V 3	0.587		Item14	0.625
	V 5	0.484		Item7	0.603
	V 7	0.638		Item11	0.559
	V 9	0.792		Item3	0.516
	V 11	0.587		Item2	0.494
	V 13	0.695		Item5	0.464
		Abbreviations
	PC	Polychoric correlation
	PAF	Principle axis factoring
	Load	Item loading
	N	Number of items
	AVE	Average variance extracted
	CR	Composite reliability
	15 items	all items
	14 items	item-12 deleted
	Vest	Vestibular factor
	AA	Autonomic-anxiety factor
