# Supplementary material for: Cross-cultural adaptation, reliability, and validity of the Vertigo symptom scale–short form in the central Kurdish dialect
Source: Health Qual Life Outcomes. 2019 Jul 17;17:125. doi: 10.1186/s12955-019-1168-z (PMC6637568; doi:10.1186/s12955-019-1168-z)
Supplement: Supplementary file 6 — Exploratory factor analysis by DWLS, Output of the FACTOR: A computer program, containing the detail of the exploratory factor analysis using polychoric correlation through robust diagonally weighted least squares. (TXT 29 kb) [file 12955_2019_1168_MOESM6_ESM.txt]

                                     F A C T O R   


                           Unrestricted Factor Analysis 

                                Release Version 10.8.04  x64bits
                                     July, 2018
                            Rovira i Virgili University
                                Tarragona, SPAIN

                                   Programming:
                               Urbano Lorenzo-Seva

                            Mathematical Specification:
                               Urbano Lorenzo-Seva
                                 Pere J. Ferrando

                            Date: Saturday, November 10, 2018
                            Time: 10:42:26
--------------------------------------------------------------------------------

DETAILS OF ANALYSIS

Method to handle missing values                      : Hot-Deck Multiple Imputation in Exploratory Factor Analysis (Lorenzo-Seva & Van Ginkel, 2016)
Missing code value                                   : 999
Number of participants                               : 165
Number of variables                                  : 15
Variables included in the analysis                   : ALL
Variables excluded in the analysis                   : NONE
Number of factors                                    : 2
Number of second order factors                       : 0
Dispersion matrix                                    : Polychoric Correlations
Robust analyses                                      : Bias-corrected and accelerated  (BCa; Lambert, Wildt & Durand, 1991)
Number of bootstrap samples                          : 500
Asymptotic Covariance/Variance matrix                : estimated using bootstrap sampling
Bootstrap confidence intervals                       :  95%
Method for factor extraction                         : Robust Diagonally Weighted Least Squares (RDWLS)
Correction for robust Chi square                     : Robust Mean and Variance-scaled (Asparouhov & Muthen, 2010)
Rotation to achieve factor simplicity                : Promax
Value of parameter k                                 : 4.0000
Clever rotation start                                : Raw Varimax
Number of random starts                              : 10
Maximum mumber of iterations                         : 100
Convergence value                                    : 0.00001000
Factor scores estimates                              : Estimates based on linear model

--------------------------------------------------------------------------------

UNIVARIATE DESCRIPTIVES 

Variable     Mean       Confidence Interval     Variance   Skewness     Kurtosis
                        (95%)                                          (Zero centered)

V   1        1.667     (   1.45     1.89)       1.204     -0.029       -1.073
V   2        1.255     (   0.99     1.52)       1.778      0.683       -0.817
V   3        1.430     (   1.18     1.68)       1.591      0.386       -1.050
V   4        0.576     (   0.38     0.78)       0.996      1.741        2.243
V   5        1.400     (   1.14     1.66)       1.707      0.442       -1.059
V   6        1.230     (   0.95     1.51)       1.971      0.747       -0.832
V   7        2.315     (   2.06     2.57)       1.634     -0.362       -0.880
V   8        1.648     (   1.41     1.89)       1.440      0.218       -0.924
V   9        0.909     (   0.67     1.15)       1.428      1.013       -0.332
V  10        0.885     (   0.64     1.13)       1.447      1.106       -0.044
V  11        1.691     (   1.43     1.95)       1.668     -0.037       -1.405
V  12        1.418     (   1.17     1.67)       1.540      0.409       -1.023
V  13        1.200     (   0.96     1.44)       1.445      0.725       -0.447
V  14        0.770     (   0.54     1.00)       1.377      1.339        0.543
V  15        1.636     (   1.40     1.87)       1.395      0.070       -1.051

Polychoric correlation is advised when the univariate distributions of ordinal items are 
asymmetric or with excess of kurtosis. If both indices are lower than one in absolute value, 
then Pearson correlation is advised. You can read more about this subject in:

Muth�n, B., & Kaplan D. (1985). A comparison of some methodologies for the factor analysis of non-normal Likert variables. British Journal of Mathematical and Statistical Psychology, 38, 171-189.
Muth�n, B., & Kaplan D. (1992). A comparison of some methodologies for the factor analysis of non-normal Likert variables: A note on the size of the model. British Journal of Mathematical and Statistical Psychology, 45, 19-30.


BAR CHARTS FOR ORDINAL VARIABLES

Variable    1  

 Value     Freq
                |
     0      29  |  *************************
     1      46  |  ****************************************
     2      44  |  **************************************
     3      43  |  *************************************
     4       3  |  **
                +-----------+---------+---------+-----------+
                 0        11.5       23.0       34.5        46.0

Variable    2  

 Value     Freq
                |
     0      69  |  ****************************************
     1      34  |  *******************
     2      26  |  ***************
     3      23  |  *************
     4      13  |  *******
                +-----------+---------+---------+-----------+
                 0        17.3       34.5       51.8        69.0

Variable    3  

 Value     Freq
                |
     0      52  |  ****************************************
     1      40  |  ******************************
     2      32  |  ************************
     3      32  |  ************************
     4       9  |  ******
                +-----------+---------+---------+-----------+
                 0        13.0       26.0       39.0        52.0

Variable    4  

 Value     Freq
                |
     0     114  |  ****************************************
     1      21  |  *******
     2      20  |  *******
     3       6  |  **
     4       4  |  *
                +-----------+---------+---------+-----------+
                 0        28.5       57.0       85.5        114.0

Variable    5  

 Value     Freq
                |
     0      58  |  ****************************************
     1      35  |  ************************
     2      31  |  *********************
     3      30  |  ********************
     4      11  |  *******
                +-----------+---------+---------+-----------+
                 0        14.5       29.0       43.5        58.0

Variable    6  

 Value     Freq
                |
     0      77  |  ***************************************
     1      27  |  **************
     2      24  |  ************
     3      20  |  **********
     4      17  |  ********
                +-----------+---------+---------+-----------+
                 0        19.3       38.5       57.8        77.0

Variable    7  

 Value     Freq
                |
     0      20  |  *****************
     1      23  |  *******************
     2      41  |  **********************************
     3      47  |  ****************************************
     4      34  |  ****************************
                +-----------+---------+---------+-----------+
                 0        11.8       23.5       35.3        47.0

Variable    8  

 Value     Freq
                |
     0      34  |  ******************************
     1      45  |  ****************************************
     2      42  |  *************************************
     3      33  |  *****************************
     4      11  |  *********
                +-----------+---------+---------+-----------+
                 0        11.3       22.5       33.8        45.0

Variable    9  

 Value     Freq
                |
     0      91  |  ****************************************
     1      29  |  ************
     2      18  |  *******
     3      23  |  **********
     4       4  |  *
                +-----------+---------+---------+-----------+
                 0        22.8       45.5       68.3        91.0

Variable   10  

 Value     Freq
                |
     0      94  |  ****************************************
     1      26  |  ***********
     2      21  |  ********
     3      18  |  *******
     4       6  |  **
                +-----------+---------+---------+-----------+
                 0        23.5       47.0       70.5        94.0

Variable   11  

 Value     Freq
                |
     0      44  |  ********************************
     1      32  |  ***********************
     2      27  |  *******************
     3      55  |  ****************************************
     4       7  |  *****
                +-----------+---------+---------+-----------+
                 0        13.8       27.5       41.3        55.0

Variable   12  

 Value     Freq
                |
     0      50  |  ****************************************
     1      45  |  ************************************
     2      29  |  ***********************
     3      33  |  **************************
     4       8  |  ******
                +-----------+---------+---------+-----------+
                 0        12.5       25.0       37.5        50.0

Variable   13  

 Value     Freq
                |
     0      62  |  ****************************************
     1      43  |  ***************************
     2      34  |  *********************
     3      17  |  **********
     4       9  |  *****
                +-----------+---------+---------+-----------+
                 0        15.5       31.0       46.5        62.0

Variable   14  

 Value     Freq
                |
     0     104  |  ****************************************
     1      22  |  ********
     2      18  |  ******
     3      15  |  *****
     4       6  |  **
                +-----------+---------+---------+-----------+
                 0        26.0       52.0       78.0        104.0

Variable   15  

 Value     Freq
                |
     0      37  |  ********************************
     1      38  |  *********************************
     2      45  |  ****************************************
     3      38  |  *********************************
     4       7  |  ******
                +-----------+---------+---------+-----------+
                 0        11.3       22.5       33.8        45.0


--------------------------------------------------------------------------------

MULTIVARIATE DESCRIPTIVES 

Analysis of the Mardia's (1970) multivariate asymmetry skewness and kurtosis.

                                            Coefficient        Statistic     df       P

Skewness                                         41.826         1150.206    680     1.0000
SKewness corrected for small sample              41.826         1173.771    680     1.0000
Kurtosis                                        282.284            7.759            0.0000**

** Significant at 0.05

--------------------------------------------------------------------------------

STANDARIZED VARIANCE / COVARIANCE MATRIX (POLYCHORIC CORRELATION)
(Polychoric algorithm: Bayes modal estimation; Choi, Kim, Chen, & Dannels, 2011)

Variable     1        2        3        4        5        6        7        8        9       10       11       12       13       14       15     
V   1        1.000  
V   2        0.314    1.000  
V   3        0.248    0.545    1.000  
V   4        0.487    0.321    0.331    1.000  
V   5        0.345    0.297    0.299    0.358    1.000  
V   6        0.420    0.311    0.344    0.559    0.439    1.000  
V   7        0.291    0.272    0.452    0.085    0.332    0.450    1.000  
V   8        0.293    0.269    0.265    0.267    0.167    0.367    0.137    1.000  
V   9        0.163    0.438    0.342    0.377    0.556    0.381    0.423    0.111    1.000  
V  10        0.358    0.310    0.339    0.704    0.399    0.582    0.237    0.406    0.366    1.000  
V  11        0.254    0.468    0.450    0.262    0.324    0.324    0.413    0.330    0.466    0.320    1.000  
V  12        0.305    0.295    0.408    0.415    0.470    0.508    0.533    0.348    0.421    0.432    0.421    1.000  
V  13        0.424    0.304    0.263    0.585    0.299    0.420    0.197    0.444    0.300    0.545    0.354    0.540    1.000  
V  14        0.147    0.359    0.295    0.197    0.450    0.295    0.333    0.078    0.574    0.274    0.346    0.374    0.263    1.000  
V  15        0.325    0.298    0.253    0.353    0.470    0.554    0.249    0.423    0.421    0.547    0.303    0.424    0.482    0.356    1.000  

--------------------------------------------------------------------------------

ADEQUACY OF THE CORRELATION MATRIX 

Determinant of the matrix                     = 0.007378663636436
Bartlett's statistic                          =   776.5 (df =   105; P = 0.000010)
Kaiser-Meyer-Olkin (KMO) test                 = 0.87325 (good)
BC Bootstrap  95% confidence interval of KMO = (  0.873      0.904)

--------------------------------------------------------------------------------

EXPLAINED VARIANCE BASED ON EIGENVALUES

Variable  Eigenvalue   Proportion of   Cumulative Proportion
                       Variance        of Variance

   1      6.13931      0.40929         0.40929  
   2      1.62293      0.10820         0.51748  
   3      1.12376      0.07492  
   4      0.92918      0.06195  
   5      0.86967      0.05798  
   6      0.70178      0.04679  
   7      0.66516      0.04434  
   8      0.53891      0.03593  
   9      0.51271      0.03418  
  10      0.42695      0.02846  
  11      0.40171      0.02678  
  12      0.35877      0.02392  
  13      0.31073      0.02072  
  14      0.26718      0.01781  
  15      0.13125      0.00875  
       
--------------------------------------------------------------------------------

ROBUST GOODNESS OF FIT STATISTICS 

                         Root Mean Square Error of Approximation (RMSEA) =   0.049; BC Bootstrap  95% confidence interval = ( 0.0329     0.0473)
                                                                           (between 0.010 and 0.050 : close)
                                Estimated Non-Centrality Parameter (NCP) =  31.160
                                                      Degrees of Freedom = 76
                                                      Test of Approximate Fit
                                                      H0 : RMSEA < 0.05;  P = 0.977

             Minimum Fit Function Chi Square with  76 degrees of freedom =  59.609 (P = 0.916931)
Robust Mean and Variance-Adjusted Chi Square with  76 degrees of freedom = 105.515 (P = 0.014214)
           Chi-Square for independence model with 105 degrees of freedom = 2082.466

                             Non-Normed Fit Index (NNFI; Tucker & Lewis) =   0.979; BC Bootstrap  95% confidence interval = (  0.974      0.994)
                                             Comparative Fit Index (CFI) =   0.985; BC Bootstrap  95% confidence interval = (  0.981      0.996)
                                                                           (between 0.950 and 0.990 : close)
                          Schwarz�s Bayesian Information Criterion (BIC) = 335.282; BC Bootstrap  95% confidence interval = (319.257    333.705)

                                             Goodness of Fit Index (GFI) =   1.000; BC Bootstrap  95% confidence interval = (  1.000      1.000)
                                   Adjusted Goodness of Fit Index (AGFI) =   1.000; BC Bootstrap  95% confidence interval = (  1.000      1.000)
                     Goodness of Fit Index without diagonal values (GFI) =   1.000; BC Bootstrap  95% confidence interval = (  1.000      1.000)
            Adjusted Goodness of Fit Index without diagonal values(AGFI) =   1.000; BC Bootstrap  95% confidence interval = (  1.000      1.000)

EIGENVALUES OF THE REDUCED CORRELATION MATRIX

Variable  Eigenvalue 

   1      5.619433559 
   2      1.110369426 
   3      0.536862736 
   4      0.395340947 
   5      0.281723161 
   6      0.169149651 
   7      0.114251736 
   8     -0.030236893 
   9     -0.058578816 
  10     -0.077563218 
  11     -0.139664549 
  12     -0.208490902 
  13     -0.225232525 
  14     -0.249016774 
  15     -0.364326551 
       
--------------------------------------------------------------------------------

UNROTATED LOADING MATRIX 

Variable     F   1    F   2    Communality

V   1        0.513   -0.198       0.302
V   2        0.573    0.220       0.376
V   3        0.574    0.240       0.387
V   4        0.679   -0.449       0.663
V   5        0.624    0.142       0.409
V   6        0.719   -0.146       0.538
V   7        0.536    0.342       0.404
V   8        0.469   -0.237       0.276
V   9        0.660    0.367       0.570
V  10        0.726   -0.378       0.670
V  11        0.586    0.235       0.398
V  12        0.701    0.063       0.496
V  13        0.652   -0.318       0.525
V  14        0.538    0.355       0.415
V  15        0.650   -0.142       0.443

--------------------------------------------------------------------------------

FULL TARGET LOADING MATRIX
Obtained from prerotation of the loading matrix

Variable     C   1    C   2 

V   1        0.021    0.788  
V   2        0.727    0.041  
V   3        0.769    0.032  
V   4        0.001    1.000  
V   5        0.520    0.108  
V   6        0.081    0.563  
V   7        0.984    0.004  
V   8        0.006    0.901  
V   9        0.916    0.010  
V  10        0.005    0.913  
V  11        0.750    0.036  
V  12        0.341    0.213  
V  13        0.008    0.886  
V  14        1.000    0.003  
V  15        0.074    0.583  

--------------------------------------------------------------------------------

ROTATED LOADING MATRIX 

Variable     F   1    F   2 

V   1        0.040    0.523  
V   2        0.564    0.073  
V   3        0.589    0.051  
V   4       -0.166    0.909  
V   5        0.500    0.193  
V   6        0.212    0.580  
V   7        0.688   -0.089  
V   8       -0.028    0.543  
V   9        0.784   -0.047  
V  10       -0.056    0.853  
V  11        0.590    0.063  
V  12        0.449    0.328  
V  13       -0.026    0.741  
V  14        0.705   -0.103  
V  15        0.180    0.537  

ROTATED LOADING MATRIX 
(loadings lower than absolute   0.300 omitted)

Variable     F   1    F   2 

V   1                 0.523  
V   2        0.564           
V   3        0.589           
V   4                 0.909  
V   5        0.500           
V   6                 0.580  
V   7        0.688           
V   8                 0.543  
V   9        0.784           
V  10                 0.853  
V  11        0.590           
V  12        0.449    0.328  
V  13                 0.741  
V  14        0.705           
V  15                 0.537  

EXPLAINED VARIANCE OF ROTATED FACTORS AND RELIABILITY OF PHI-INFORMATION OBLIQUE EAP SCORES
Ferrando & Lorenzo-Seva (2016)

Factor      Variance   ORION             Factor Determinacy Index
                                               

   1         3.280     0.865             0.930
   2         3.594     0.897             0.947


The appropriate implementation of EAP score estimation in factor model involves to obtain 
point estimates that make use of the full prior information (in particular the inter-factor 
correlation matrix), and to complement the point estimates with measures of the reliability of 
these estimates. In order to achieve it, FACTOR computes: (1) the EAP score estimation named 
'Fully-Informative Prior Oblique EAP scores'; and (2) the reliability estimates named ORION
(acronim for 'Overall Reliability of fully-Informative prior Oblique N-EAP scores').
See Ferrando & Lorenzo-Seva (2016) for further details.

--------------------------------------------------------------------------------

INTER-FACTORS CORRELATION MATRIX

Factor       F   1    F   2 

   1         1.000  
   2         0.633    1.000  

--------------------------------------------------------------------------------

STRUCTURE MATRIX 

Variable     F   1    F   2 

V   1        0.372    0.549  
V   2        0.611    0.431  
V   3        0.621    0.424  
V   4        0.410    0.804  
V   5        0.622    0.509  
V   6        0.580    0.715  
V   7        0.632    0.347  
V   8        0.316    0.525  
V   9        0.754    0.450  
V  10        0.484    0.817  
V  11        0.629    0.436  
V  12        0.657    0.612  
V  13        0.443    0.725  
V  14        0.639    0.343  
V  15        0.520    0.651  

--------------------------------------------------------------------------------

BIAS-CORRECTED AND ACCELERATED (BCa) BOOTSTRAP  95% CONFIDENCE INTERVALS FOR LOADING VALUES 


Variable     F   1    BCa Confidence Interval

V   1        0.040    ( -0.299     0.299)
V   2        0.564    (  0.292     0.833)
V   3        0.589    (  0.243     0.843)
V   4       -0.166    ( -0.408     0.018)
V   5        0.500    (  0.244     0.756)
V   6        0.212    ( -0.027     0.382)
V   7        0.688    (  0.386     0.939)
V   8       -0.028    ( -0.344     0.237)
V   9        0.784    (  0.521     1.024)
V  10       -0.056    ( -0.244     0.101)
V  11        0.590    (  0.315     0.825)
V  12        0.449    (  0.190     0.646)
V  13       -0.026    ( -0.269     0.142)
V  14        0.705    (  0.355     0.942)
V  15        0.180    ( -0.072     0.425)


Variable     F   2    BCa Confidence Interval

V   1        0.523    (  0.257     0.749)
V   2        0.073    ( -0.277     0.359)
V   3        0.051    ( -0.244     0.358)
V   4        0.909    (  0.705     1.120)
V   5        0.193    ( -0.088     0.462)
V   6        0.580    (  0.386     0.782)
V   7       -0.089    ( -0.421     0.192)
V   8        0.543    (  0.124     0.762)
V   9       -0.047    ( -0.311     0.213)
V  10        0.853    (  0.630     1.042)
V  11        0.063    ( -0.273     0.316)
V  12        0.328    (  0.068     0.554)
V  13        0.741    (  0.551     0.929)
V  14       -0.103    ( -0.420     0.221)
V  15        0.537    (  0.199     0.737)


--------------------------------------------------------------------------------

INDICES OF FACTOR SIMPLICITY
Bentler (1977) & Lorenzo-Seva (2003) 

       Bentler's simplicity index (S)  =   0.99624 (Percentile 100)
 BC Bootstrap  95% confidence interval = (  0.995      0.999)

       Loading simplicity index  (LS)  =   0.60402 (Percentile 100)
 BC Bootstrap  95% confidence interval = (  0.573      0.703)

       
--------------------------------------------------------------------------------

BIAS-CORRECTED BOOTSTRAP  95% CONFIDENCE INTERVALS FOR INTER-FACTORS CORRELATION VALUES 

   1  --   2        0.633*   (  0.595     0.705)

* Significantly different from zero at population


--------------------------------------------------------------------------------

DISTRIBUTION OF RESIDUALS 

Number of Residuals = 105

Summary Statistics for Fitted Residuals

                           Smallest Fitted Residual = -0.1577
                             Median Fitted Residual = -0.0079
                            Largest Fitted Residual =  0.1639
                               Mean Fitted Residual = -0.0080
                           Variance Fitted Residual =  0.0043

               Root Mean Square of Residuals (RMSR) =  0.0658
     BC Bootstrap  95% confidence interval of RMSR  = (  0.061      0.062)
Expected mean value of RMSR for an acceptable model =  0.0781 (Kelley's criterion) (Kelley, 1935,page 146; see also Harman, 1962, page 21 of the 2nd edition)

          Weighted Root Mean Square Residual (WRMR) =  0.0588 (values under 1.0 have been recommended to represent good fit; Yu & Muthen, 2002)
     BC Bootstrap  95% confidence interval of WRMR  = (  0.053      0.058)

Histogram for fitted residuals


 Value           Freq
                      |
   -0.1577         2  |  ***
   -0.1256         5  |  *********
   -0.0934         9  |  *****************
   -0.0613        13  |  ************************
   -0.0291        21  |  ****************************************
    0.0031        20  |  **************************************
    0.0352        13  |  ************************
    0.0674        11  |  ********************
    0.0995         9  |  *****************
    0.1317         1  |  *
    0.1639         1  |  *
                      +-----------+---------+---------+-----------+
                      0        5.3      10.5      15.8       21.0


Summary Statistics for Standardized Residuals

Smallest Standardized Residual = -2.02
  Median Standardized Residual = -0.10
 Largest Standardized Residual =  2.10
    Mean Standardized Residual = -0.10
       
Stemleaf Plot for Standardized Residuals

  -2 | 0
  -1 | 96654433222221100
  -0 | 9888777776666655555444433333332211111
   0 | 00000011112222233333344566667777788888
   1 | 01111223457
   2 | 1

       
--------------------------------------------------------------------------------

DESCRIPTIVES RELATED TO MISSING DATA

 Missing value code           :       999

 No missing data was observed in your data

--------------------------------------------------------------------------------

References

Asparouhov, T., & Muthen, B. (2010). Simple second order chi-square correction. Unpublished manuscript. Available at https://www.statmodel.com/download/WLSMV_new_chi21.pdf.

Bentler, P.M. (1977). Factor simplicity index and transformations. Psychometrika, 59, 567-579.

Ferrando, P. J., & Lorenzo-Seva U. (2016). A note on improving EAP trait estimation in oblique factor-analytic and item response theory models. Psicologica, 37, 235-247.

Ferrando, P. J., & Lorenzo-Seva U. (2017). Assessing score determinacy, measurement quality, and closeness to unidimensionality in  exploratory item factor analysis. Educational and Psychological Measurement, 0013164417719308

Harman, H. H. (1962). Modern Factor Analysis, 2nd Edition. University of Chicago Press, Chicago.

Kelley, T. L. (1935). Essential Traits of Mental Life, Harvard Studies in Education, vol. 26. Harvard University Press, Cambridge.

Lambert, Z.V., Wildt, A.R., & Durand, R.M. (1991). Approximating confidence intervals for factor loadings. Multivariate behavioral research, 26(3), 421 - 434.

Lorenzo-Seva, U. (2003). A factor simplicity index. Psychometrika, 68, 49-60.

Lorenzo-Seva, U., & Van Ginkel, J. R. (2016). Multiple Imputation of missing values in exploratory factor analysis of multidimensional scales: estimating latent trait scores. Anales de Psicolog�a/Annals of Psychology, 32(2), 596-608.

McDonald, R.P. (1999). Test theory: A unified treatment. Mahwah, NJ: Lawrence Erlbaum.

Mardia, K. V. (1970), Measures of multivariate skewnees and kurtosis with applications. Biometrika, 57, 519-530.

Olsson, U. (1979a). Maximum likelihood estimation of the polychoric correlation coefficient. Psychometrika, 44, 443-460. 

Olsson, U. (1979b). On the robustness of factor analysis against crude classification of the observations. Multivariate Behavioral Research, 14, 485-500. 

Mislevy, R.J., & Bock, R.D. (1990). BILOG 3 Item analysis and test scoring with binary logistic models. Mooresville: Scientific Software.

Ten Berge, J.M.F., Snijders, T.A.B. & Zegers, F.E. (1981). Computational aspects of the greatest lower bound to reliability and constrained minimum trace factor analysis. Psychometrika, 46, 201-213.

Ten Berge, J.M.F., & Socan, G. (2004). The greatest lower bound to the reliability of a test and the hypothesis of unidimensionality. Psychometrika, 69, 613-625.

Woodhouse, B. & Jackson, P.H. (1977). Lower bounds to the reliability of the total score on a test composed of nonhomogeneous items: II. A search procedure to locate the greatest lower bound. Psychometrika, 42, 579-591.

Yu, C., & Muthen, B. (2002, April).Evaluation of model fit indices for latent variable models with categorical and continuous outcomes.Paper presented at the annual meeting of the American Educational Research Association, New Orleans, L.A.

       

FACTOR is based on CLAPACK.
 Anderson, E., Bai, Z., Bischof, C., Blackford, S., Demmel, J., Dongarra, J., Du Croz, J., Greenbaum, A., Hammarling, S., McKenney, A., & Sorensen, D. (1999). LAPACK Users' Guide. Society for Industrial and Applied Mathematics. Philadelphia, PA

FACTOR can be refered as:
 Lorenzo-Seva, U., & Ferrando, P.J. (2013). FACTOR 9.2 A Comprehensive Program for Fitting Exploratory and Semiconfirmatory Factor Analysis and IRT Models. Applied Psychological Measurement, 37(6), 497-498.
 Lorenzo-Seva, U., & Ferrando, P.J. (2006). FACTOR: A computer program to fit the exploratory factor analysis model.Behavioral Research Methods, Instruments and Computers, 38(1), 88-91.

For furhter information and new releases go to:
psico.fcep.urv.cat/utilitats/factor 

--------------------------------------------------------------------------------

FACTOR completed

Computing time     :  3.17 minutes.
Matrices generated : 35266465 

Our last advice: Distrust 5% of statistics, and 95% of statisticians. (Cal desconfiar un 5% de l'estad�stica, i un 95% de l'estad�stic.)
