# Supplementary material for: Cross-cultural adaptation, reliability, and validity of the Vertigo symptom scale–short form in the central Kurdish dialect
Source: Health Qual Life Outcomes. 2019 Jul 17;17:125. doi: 10.1186/s12955-019-1168-z (PMC6637568; doi:10.1186/s12955-019-1168-z)
Supplement: Supplementary file 7 — Codes and abbreviations of dataset. Description: Clarification of the codes and abbreviations of the dataset supporting the conclusion. (XLSX 11 kb) [file 12955_2019_1168_MOESM7_ESM.xlsx]

## Sheet: VSS_SF Codes and abbreviations 
	Codes and abberviations of the dataset file
Code	Presentation
0	Healthy
1	Acute
2	Chronic
3	Episodic
	Diagnosis
0	Healthy
1	Labyrinthitis
2	BPPV Benign paroxysmal positional vertigo;
3	MD Meniere’s disease;
4	Unilateral peripheral vestibular hypofunction
5	Vestibular migraine
6	Chronic vestibulopathy (No specific diagnosis could be made)
VSS_V	Vertigo symptom scale_Vestibular subscale
VSS_AA	Vertigo symptom scale_Autonomic_Anxiety subscale
VSS_T	Vertigo symptom scale_Total			scale
VAS_1	Visual analogue scale_Occasion1
VAS_2	Visual analogue scale_Occasion2
TR_T	TandemRomberg_Total Occasion 1
TR_Tb	TandemRomberg_Total Occasion 2
	Education
0	Illetrate
1	primary school
2	Secondary school
3	Diploma
4	Bachelor
5	Postgraduate
	Rater_Occasion 1		Number of rater in Occasion 1
	Rater_Occasion 2		Number of rater in Occasion 2
Item1	A feeling that either you, or things around you, are spinning or moving, lasting less than 20 minutes
Item2	Hot or cold spells
Item3	Nausea (feeling sick), vomiting
Item4	A feeling that either you, or things around you, are spinning or moving, lasting more than 20 minutes
Item5	Heart pounding or fluttering
Item6	A feeling of being dizzy, disoriented or "swimmy", lasting all day
Item7	Headache, or feeling of pressure in the head
Item8	Unable to stand or walk properly without support, veering or staggering to one side
Item9	Difficulty breathing, been short of breath
Item10	Feeling unsteady, about to loose balance, lasting more than 20 minutes
Item11	Excessive sweating
Item12	Feeling faint, about to black out
Item13	Feeling unsteady, about to loose balance, lasting less than 20 minutes
Item14	Pains in the heart or chest region
item15	A feeling of being dizzy disoriented or "swimmy", lasting less than 20 minutes
	Sequence of the items has been changed in the second occasions but the number remained the same
