# Supplementary material for: Cross-cultural adaptation, reliability, and validity of the Vertigo symptom scale–short form in the central Kurdish dialect
Source: Health Qual Life Outcomes. 2019 Jul 17;17:125. doi: 10.1186/s12955-019-1168-z (PMC6637568; doi:10.1186/s12955-019-1168-z)
Supplement: Supplementary file 8 — Dataset. Dataset supporting the conclusions of this article (XLSX 37 kb) [file 12955_2019_1168_MOESM8_ESM.xlsx]

## Sheet: VSS_SF_KC Dataset
VSS_SN	Cases	Present_Categ	Diagnosis_Categ	Duration_Month	Age_Years	Reliability_Categ	Sex	Education_Categ	Rater_Occasion1	Item1	Item2	Item3	Item4	Item5	Item6	Item7	Item8	Item9	Item10	Item11	Item12	Item13	Item14	item15	VSS_V	VSS_AA	VSS_T	VAS_1	TR_T	Rater_Occasion2	QV7	QV15	QV12	QV14	QV5	QV6	QV1	QV8	QV4	QV3	QV11	QV13	QV9	QV10	QV2	VSS_V_2	VSS_AA_2	VSS_T_2	VAS_2
1	1	3	3	2.03333	68	1	M	1	2	0	1	1	1	1	0	2	1	0	1	0	0	0	0	1	4	5	9	100	212	1	0	3	1	0	0	0	1	1	1	2	2	0	0	0	0	8	3	11	100
2	1	1	1	0.133333	25	1	M	1	2	4	2	3	4	3	4	2	4	0	4	3	4	4	0	4	28	17	45	100	13	1	4	4	4	0	0	4	4	4	4	2	2	4	0	4	1	30	11	41	100
3	1	2	6	122	34	1	M	1	1	3	2	0	0	3	0	0	4	3	1	3	3	2	2	3	13	16	29	95	34	1	2	3	3	0	2	3	3	4	0	0	3	4	3	1	3	18	16	34	85
4	1	2	6	2.03333	50	0	F	1	1	2	3	3	2	0	2	3	3	3	3	2	2	3	2	2	17	18	35	95	93
5	1	1	5	0.166667	30	0	F	2	1	1	0	2	1	3	2	3	3	2	2	2	2	1	2	2	12	16	28	95
6	1	3	2	0.0666667	57	1	F	3	2	2	4	4	3	0	4	1	4	1	4	3	1	3	1	3	23	15	38	90	87	1	1	3	4	0	0	4	3	4	2	3	1	3	0	3	2	25	8	33	90
7	1	3	3	0.1	66	1	M	0	1	2	2	2	0	0	0	3	3	0	1	1	1	0	0	0	6	9	15	90	186	1	2	2	2	0	0	0	2	3	2	1	1	0	0	0	0	10	5	15	100
8	1	2	6	0.7	45	1	F	1	1	3	3	3	4	4	4	3	4	4	3	4	3	4	0	3	25	24	49	90	43	1	3	3	3	0	0	4	3	3	3	4	4	3	0	3	4	26	14	40	90
9	1	1	4	0.1	57	1	M	4	1	1	1	1	1	1	1	1	1	0	1	1	1	1	0	1	7	6	13	90	240	1	2	1	1	0	0	1	1	1	0	1	1	0	0	0	1	5	5	10	90
10	1	2	4	1.03333	28	1	F	3	1	2	3	4	2	3	2	3	3	2	2	3	3	3	0	2	16	21	37	90	147	1	3	3	3	0	3	2	2	3	2	3	3	3	3	2	3	20	18	38	88
11	1	1	4	0.133333	63	0	F	0	2	3	3	1	0	0	0	2	3	0	0	3	1	3	0	3	12	10	22	90
12	1	2	6	3.03333	45	0	F	0	2	1	3	1	0	3	3	4	3	3	2	1	3	0	1	3	12	19	31	90	66
13	1	2	3	24.3333	34	0	M	1	2	3	0	4	0	4	4	4	4	4	4	3	4	4	1	4	23	24	47	90	31
14	1	2	4	2.03333	32	0	F	1	1	3	2	4	0	4	3	4	0	1	0	2	3	0	0	0	6	20	26	90	73
15	1	3	3	0.1	46	1	F	1	1	2	3	3	0	3	1	4	1	3	0	3	1	2	3	2	8	23	31	85	83	1	3	3	2	3	3	0	2	1	0	3	3	0	2	1	4	10	20	30	85
16	1	2	4	0.5	30	0	F	1	1	2	3	3	0	4	3	4	2	3	3	3	3	2	1	3	15	24	39	85	19
17	1	1	4	0.233333	37	1	F	1	1	1	2	2	0	0	0	2	2	0	2	2	2	2	3	0	7	13	20	80	240	1	3	3	2	0	0	3	3	0	3	3	3	3	3	0	0	18	11	29	80
18	1	2	4	0.533333	64	1	F	0	1	2	0	3	2	0	3	4	2	1	0	4	4	1	0	3	13	16	29	80	203	1	2	3	4	0	1	3	3	3	0	3	3	1	1	0	1	16	12	28	100
19	1	3	4	0.0666667	45	1	M	1	1	1	0	0	0	2	0	1	0	1	0	1	0	2	0	2	5	5	10	80	230	1	0	2	0	0	0	2	1	0	0	0	1	0	1	2	0	7	2	9	80
20	1	2	3	4.06667	50	1	F	1	2	0	4	3	0	0	3	4	0	0	3	3	3	0	0	3	9	17	26	80	240	2	4	3	3	0	0	3	0	0	0	3	3	0	1	3	3	12	14	26	80
21	1	3	2	6	68	1	F	0	2	2	0	2	0	3	2	4	1	0	3	3	3	0	3	0	8	18	26	80	216	2	3	0	3	1	3	3	2	3	0	3	3	0	0	3	0	14	13	27	80
22	1	2	6	2.5	18	1	F	0	2	3	4	3	1	2	0	4	3	0	0	3	1	2	0	0	9	17	26	80	82	1	3	2	1	2	3	0	2	2	0	3	3	0	0	0	3	9	15	24	60
23	1	1	4	0.233333	36	1	F	0	2	1	2	3	0	0	0	3	2	1	1	3	0	0	4	1	5	16	21	80	240	2	3	1	1	0	2	0	0	0	0	3	3	0	0	0	2	4	11	15	80
24	1	1	4	0.1	62	1	F	0	1	1	1	1	2	3	1	2	2	2	2	3	3	2	1	3	13	16	29	80		1	2	3	3	1	3	1	1	2	2	1	3	2	2	2	1	14	15	29	80
25	1	2	4	2.03333	36	1	M	1	1	2	0	2	0	1	0	4	0	0	0	1	2	0	0	0	2	10	12	80	240	1	4	0	2	0	1	0	2	0	0	2	1	0	0	0	0	4	8	12	80
26	1	1	4	0.133333	36	1	M	3	2	3	3	3	0	0	3	4	1	3	0	3	1	0	0	0	7	17	24	80	54	2	4	2	0	2	2	0	1	2	0	3	3	1	1	0	3	9	15	24	80
27	1	3	3	12.2	46	1	M	2	2	3	4	4	1	2	4	4	3	2	2	3	4	4	4	4	21	27	48	80	224	1	4	4	2	4	3	2	4	1	2	4	3	4	3	3	3	24	22	46	80
28	1	1	4	0.4	47	0	M	1	1	3	0	2	2	0	0	2	1	0	1	1	1	2	0	1	10	6	16	80	51
29	1	1	2	0.233333	73	0	F	0	1	3	2	3	2	3	0	0	2	1	3	2	3	0	0	0	10	14	24	80
30	1	1	4	0.1	44	0	F	1	1	3	0	3	0	0	0	3	2	0	0	3	0	1	0	1	7	9	16	80	222
31	1	3	4	0.1	44	0	F	1	1	1	1	3	0	3	2	3	2	1	0	2	2	3	2	3	11	17	28	80	200
32	1	3	2	0.233333	54	0	M	1	2	3	3	3	0	0	1	2	4	0	3	3	1	3	0	3	17	12	29	80
33	1	1	4	0.233333	29	0	F	2	2	3	4	3	0	3	0	2	2	1	0	2	1	1	4	2	8	20	28	80	87
34	1	3	5	5	46	0	F	1	2	2	4	4	0	2	4	4	1	2	0	3	1	3	0	2	12	20	32	80	206
35	1	2	5	1	36	0	F	2	2	2	3	2	1	3	3	3	2	3	2	3	3	2	3	3	15	23	38	75	140
36	1	2	3	1.03333	61	0	M	2	2	0	0	2	0	0	2	2	2	0	0	2	0	0	0	2	6	6	12	75	126
37	1	1	4	0.5	58	1	F	0	2	1	1	1	0	1	0	1	1	0	0	1	1	2	0	2	6	6	12	70	130	1	3	1	0	0	0	1	1	0	0	2	1	1	0	0	1	6	5	11	55
38	1	3	3	0.166667	74	1	M	0	1	1	2	2	0	2	0	3	3	0	3	3	1	2	0	2	11	13	24	70	44	1	3	2	1	0	0	2	0	3	0	3	3	2	0	3	2	15	9	24	70
39	1	1	4	0.133333	68	1	F	0	2	4	4	1	4	0	4	4	4	0	0	3	3	4	0	0	20	15	35	70	164	1	4	0	3	0	0	4	4	4	4	1	3	4	0	0	0	21	10	31	70
40	1	3	3	0.233333	24	1	F	2	1	3	3	3	2	2	2	2	3	2	3	0	1	0	0	3	16	13	29	70	133	1	2	3	3	0	3	3	3	3	3	4	0	3	2	3	3	25	13	38	70
41	1	1	4	0.133333	45	1	M	1	2	3	1	3	0	4	4	3	4	0	0	3	3	3	3	3	17	20	37	70	188	2	3	2	3	0	4	3	3	3	0	0	3	3	0	0	3	14	16	30	80
42	1	1	4	0.1	25	1	M	2	2	3	2	3	2	2	3	3	2	2	2	3	3	3	3	3	18	21	39	70	17	1	3	2	3	3	2	2	3	1	2	2	2	3	2	3	2	18	17	35	70
43	1	3	3	0.466667	42	1	F	2	1	2	0	0	2	3	1	3	0	0	1	3	1	1	0	1	8	10	18	70	240	2	3	1	3	0	2	0	1	2	1	2	3	1	0	1	0	9	11	20	55
44	1	1	2	0.0666667	37	1	F	3	1	2	0	2	0	0	2	3	1	0	0	0	1	0	0	0	5	6	11	70	240	2	1	0	0	0	0	0	1	0	0	2	0	0	0	0	0	3	1	4	60
45	1	2	5	1.36667	40	1	F	3	1	3	4	4	2	4	4	3	3	4	3	4	3	3	4	2	20	30	50	70	196	1	4	3	3	4	4	4	3	3	4	4	4	4	4	2	4	27	27	54	75
46	1	2	4	1.5	39	1	F	0	1	1	1	2	0	1	0	2	1	1	0	2	1	1	2	1	4	12	16	70	240	1	2	1	1	1	1	0	1	1	0	1	1	1	1	0	0	5	7	12	60
47	1	3	2	0.133333	64	0	F	0	1	0	1	0	0	0	0	0	0	0	0	0	0	1	0	1	2	1	3	70	240
48	1	3	2	0.1	58	0	F	2	2	3	1	1	0	0	0	0	1	0	0	3	0	0	0	3	7	5	12	70	147
49	1	2	6	24.4	34	0	F	4	1	3	3	1	0	3	0	1	1	0	0	0	0	1	0	0	5	8	13	70	112
50	1	2	6	0.333333	47	0	F	2	1	2	0	0	0	0	3	3	3	2	0	3	2	2	0	0	10	10	20	70	44
51	1	1	4	1.03333	59	0	F	3	2	2	3	1	0	2	0	4	1	2	0	3	0	1	0	2	6	15	21	70	203
52	1	1	5	2.03333	39	0	F	1	1	3	0	1	0	0	3	4	3	0	3	3	2	2	1	2	16	11	27	70	35
53	1	3	2	0.233333	69	0	M	0	1	2	2	3	2	0	2	1	3	0	3	2	1	2	0	2	16	9	25	70
54	1	2	4	0.7	24	0	F	4	1	3	0	2	3	2	3	3	1	2	2	1	3	2	1	3	17	14	31	65	186
55	1	1	4	0.1	26	1	M	2	2	2	0	3	0	0	0	4	3	0	0	0	0	0	2	2	7	9	16	65	6	2	3	2	0	2	0	0	1	2	0	3	0	0	0	0	0	8	5	13	50
56	1	3	3	0.133333	46	0	M	2	1	0	0	1	0	0	0	1	2	0	1	1	2	1	0	3	7	5	12	65	125
57	1	2	6	0.466667	27	1	F	1	2	2	3	3	1	2	2	3	2	1	1	2	3	1	0	1	10	17	27	60	144	2	2	0	3	1	0	3	1	3	0	3	3	3	0	0	3	13	12	25	60
58	1	3	2	0.1	45	1	F	1	2	1	1	1	0	1	4	3	1	1	0	1	1	1	0	3	10	9	19	60	218	2																			10
59	1	2	6	0.1	40	1	M	1	1	1	1	2	1	1	0	2	0	2	0	2	1	2	1	2	6	12	18	60		1	3	0	2	2	1	0	2	2	2	2	2	2	3	1	3	11	16	27	60
60	1	2	3	2.03333	47	1	F	0	1	1	1	0	0	3	0	3	3	1	1	3	3	1	1	2	8	15	23	60	240	1	4	3	2	0	2	0	3	0	0	0	3	3	2	0	1	9	14	23	60
61	1	1	4	0.1	63	1	M	0	2	1	3	1	0	3	4	1	4	0	4	3	0	4	0	4	21	11	32	60	35	1	1	4	0	0	3	4	1	4	0	1	3	4	0	4	3	22	10	32	65
62	1	2	5	1.03333	24	1	F	2	2	3	4	2	3	3	1	2	2	3	3	2	3	3	2	3	18	21	39	60	175	1	3	2	3	2	3	2	2	2	2	2	3	2	3	3	3	17	20	37	60
63	1	2	6	1.03333	32	0	F	1	2	3	4	2	2	2	3	3	4	0	1	1	3	2	3	3	18	18	36	60	139
64	1	2	6	6	18	0	F	2	1	1	2	4	0	3	4	4	1	3	0	1	4	1	3	4	11	24	35	60	165
65	1	2	6	2.03333	45	0	F	3	2	0	2	3	0	0	0	3	1	3	0	2	1	1	3	1	3	17	20	60	204
66	1	3	2	3.03333	55	0	F	0	2	3	1	1	3	4	3	2	3	0	3	0	1	1	0	2	18	9	27	60	101
67	1	3	4	0.133333	46	0	M	1	2	2	2	2	3	1	2	3	2	1	2	2	1	3	2	1	15	14	29	60	240
68	1	3	3	0.233333	42	0	M	0	2	2	1	1	0	0	0	2	3	0	0	1	2	2	0	2	9	7	16	60	173
69	1	2	5	3.03333	31	0	F	2	2	3	4	2	3	3	2	2	2	3	2	3	3	3	2	3	18	22	40	60	131
70	1	1	4	5	20	0	M	2	1	4	1	1	4	4	4	4	0	4	4	2	4	4	4	4	24	24	48	60	17
71	1	2	6	2.03333	38	0	F	0	2	2	3	1	0	4	0	3	2	2	0	3	1	0	3	3	7	20	27	60	199
72	1	3	2	24.4	58	0	F	1	2	1	2	3	0	2	1	3	2	1	1	3	3	0	0	3	8	17	25	60	229
73	1	3	5	0.233333	43	1	F	0	2	2	1	2	0	2	0	4	3	0	0	3	2	1	2	2	8	16	24	60	222	2	4	2	3	2	2	0	2	3	0	3	2	1	0	0	1	11	14	25	60
74	1	3	5	1.03333	23	0	M	3	2	1	0	0	0	1	1	3	2	0	0	3	2	0	0	3	7	9	16	60	165
75	1	2	6	1	21	1	M	2	2	3	0	0	2	3	4	4	3	3	4	4	3	3	0	4	23	17	40	55	183	1	3	3	2	2	3	3	0	4	0	0	0	4	3	3	2	17	15	32	60
76	1	2	6	24.3333	73	0	F	0	2	3	0	0	0	3	4	4	3	0	0	0	3	0	0	3	13	10	23	55	11
77	1	2	6	4	67	0	M	1	2	1	0	0	0	0	0	0	1	0	0	0	0	1	2	1	4	2	6	55	240
78	1	3	5	48.6667	54	0	F	0	1	0	4	0	0	0	0	3	2	1	0	0	3	1	0	0	3	11	14	55
79	1	2	6	12.2	23	0	F	2	1	0	1	2	0	0	0	2	2	1	0	3	0	0	0	0	2	9	11	55	147
80	1	1	4	0.233333	48	1	M	1	2	1	2	0	0	0	2	2	2	0	1	2	0	0	0	2	8	6	14	50	216	2	2	2	0	0	0	2	2	2	0	1	2	0	0	1	2	10	6	16	68
81	1	2	6	7	42	1	M	2	1	3	2	1	0	2	2	3	1	0	1	0	2	3	0	1	11	10	21	50	126	1	1	1	0	0	1	1	2	1	0	1	1	1	0	0	1	7	4	11	40
82	1	2	6	1.03333	67	1	M	1	2	0	0	0	0	0	4	0	3	0	0	0	1	0	0	1	8	1	9	50	71	2	1	3	0	0	0	0	0	3	0	0	0	1	0	0	2	7	3	10	50
83	1	2	6	0.7	49	1	F	4	2	0	0	0	0	0	0	0	1	0	0	0	0	1	0	0	2	0	2	50	130	2	1	0	0	0	0	0	0	1	0	0	0	0	0	0	0	1	1	2	50
84	1	3	3	0.1	44	1	F	1	2	2	0	1	0	2	0	3	3	3	0	1	3	2	0	2	9	13	22	50	143	2	3	2	1	0	2	0	2	1	2	1	3	2	2	1	0	11	11	22	45
85	1	1	4	0.0666667	27	1	M	4	1	1	0	1	2	4	3	4	2	1	3	2	3	3	3	3	17	18	35	50	186	1	3	3	4	3	4	3	2	1	2	1	1	3	3	3	2	18	20	38	35
86	1	2	6	0.233333	19	1	M	2	2	1	2	0	0	4	1	2	0	3	0	4	3	1	2	1	4	20	24	50	159	2	2	0	2	0	3	0	3	0	0	0	3	2	1	0	3	5	14	19	50
87	1	1	4	0.133333	77	1	M	0	2	2	0	0	0	0	0	0	1	0	0	0	0	0	0	1	4	0	4	50	191	2	0	1	0	0	0	0	2	1	0	0	0	0	0	0	0	4	0	4	40
88	1	2	6	2.03333	24	1	F	2	2	1	2	1	1	3	3	3	0	3	3	2	2	2	2	3	13	18	31	50	178	2	3	2	2	2	3	3	1	1	1	2	2	2	3	2	2	14	17	31	30
89	1	2	5	36.6667	39	1	F	2	2	2	4	2	1	1	0	3	2	3	2	4	2	2	3	3	12	22	34	50	236	1	3	3	2	3	3	3	2	2	1	2	3	2	3	2	3	17	20	37	50
90	1	2	6	2.03333	77	0	M	0	2	2	0	0	0	1	0	2	2	0	0	0	0	1	0	2	7	3	10	50
91	1	3	2	0.1	62	0	F	0	1	2	3	3	0	2	0	1	1	1	0	3	0	1	2	1	5	15	20	50	135
92	1	1	4	0.0666667	67	0	F	0	1	1	1	1	0	2	0	1	2	3	0	1	0	0	0	0	3	9	12	50	195
93	1	2	5	1.03333	27	0	F	4	1	2	0	0	0	1	0	4	1	1	2	3	3	3	1	3	11	13	24	50	201
94	1	2	6	5	79	0	F	0	1	2	1	1	0	0	1	2	3	0	2	2	1	0	0	2	10	7	17	50
95	1	1	4	0.233333	41	0	M	2	2	3	0	0	1	2	2	2	2	0	1	0	0	0	0	2	11	4	15	50	124
96	1	2	6	6	49	0	M	2	2	3	0	0	0	1	1	3	4	0	0	0	4	4	0	3	15	8	23	50
97	1	1	3	0.233333	40	0	F	2	2	0	2	0	0	0	0	2	0	0	0	2	1	0	1	0	0	8	8	50	208
98	1	3	4	0.233333	64	0	M	0	1	1	1	3	0	0	0	2	3	0	0	3	2	1	0	0	5	11	16	50
99	1	3	3	0.1	68	1	M	1	2	1	1	2	0	0	0	3	0	0	1	1	0	0	0	2	4	7	11	50	130	2	2	2	0	0	0	0	1	0	0	2	1	0	0	1	1	6	4	10	50
100	1	1	4	0.1	29	1	F	4	1	3	0	0	1	0	3	2	0	1	3	0	1	1	2	1	12	6	18	50	166	1	3	1	1	1	0	3	3	0	1	0	0	1	1	2	0	11	6	17	50
101	1	2	4	0.466667	22	1	F	2	1	2	0	1	0	1	0	1	1	0	0	0	1	0	0	0	3	4	7	50	107	1	1	0	0	0	0	0	2	1	0	1	0	1	0	0	0	5	1	6	50
102	1	2	5	1.03333	30	1	F	2	2	2	1	1	0	1	2	4	2	2	0	3	2	0	4	2	8	18	26	50	231	2	4	2	2	4	1	2	2	2	0	1	3	0	3	0	1	9	18	27	50
103	1	2	6	0.1	61	0	F	0	1	0	0	3	0	1	1	3	3	1	0	2	1	0	0	1	5	11	16	50	206
104	1	2	6	0.266667	38	0	F	2	1	3	2	3	2	1	2	2	1	0	0	2	1	1	0	1	10	11	21	50	165
105	1	2	4	1	29	0	F	2	1	3	0	0	0	2	0	1	3	0	1	0	0	1	0	2	10	3	13	50	240
106	1	2	6	2.03333	35	1	M	2	2	0	1	0	1	2	1	3	2	2	2	2	2	1	1	1	8	13	21	48	240	2	2	0	1	2	2	2	0	0	0	0	2	0	2	0	2	2	13	15	50
107	1	2	6	4	63	1	F	0	1	0	0	0	0	0	0	0	1	0	0	0	1	2	0	1	4	1	5	45	216	2																			40
108	1	2	5	1.5	38	0	F	2	2	1	2	3	1	3	2	4	1	1	2	0	2	1	0	3	11	15	26	45	201
109	1	2	6	5	40	1	F	0	2	1	1	3	0	2	0	4	1	3	0	3	1	0	1	3	5	18	23	45	225	1	4	1	2	1	2	0	1	0	0	1	3	0	3	0	1	3	16	19	50
110	1	2	6	0.4	28	0	M	1	1	2	0	2	2	0	2	4	2	3	2	2	0	2	0	2	14	11	25	45	118
111	1	2	6	12.2	73	1	M	0	2	1	0	0	0	1	0	0	3	0	0	0	0	2	0	3	9	1	10	40	84	2	0	1	0	0	2	0	0	0	0	0	0	0	0	0	0	1	2	3	25
112	1	2	6	7	48	1	M	1	2	0	0	0	0	0	0	0	3	0	0	0	0	0	0	3	6	0	6	40	120	2	0	3	0	0	0	0	0	3	0	0	0	0	0	0	0	6	0	6	40
113	1	1	4	0.0666667	39	1	F	2	2	1	2	0	1	0	0	2	1	2	0	1	2	1	0	1	5	9	14	40	206	2	2	2	2	0	0	2	2	1	2	0	2	1	2	0	1	10	9	19	30
114	1	1	4	0.133333	67	1	F	0	2	1	1	1	0	1	0	3	0	0	1	1	1	0	0	1	3	8	11	40	156	2	3	2	1	0	1	0	1	0	0	1	1	0	0	1	2	5	8	13	30
115	1	2	6	33.3333	41	0	F	1	1	1	1	2	0	0	0	1	1	0	0	0	2	0	0	0	2	6	8	40	210
116	1	3	4	0.166667	32	0	M	3	1	2	3	1	0	1	3	3	2	0	2	3	0	2	1	2	13	12	25	40	14
117	1	2	4	1.03333	46	0	M	2	2	2	3	2	1	3	2	3	2	1	1	3	1	2	0	2	12	16	28	40	131
118	1	2	6	12.2	28	0	M	4	1	1	0	0	0	3	1	3	1	3	1	2	1	1	1	0	5	13	18	40	155
119	1	2	6	12.2	60	1	F	0	2	3	0	0	0	2	0	0	2	0	0	1	0	0	0	2	7	3	10	40	240	2	0	2	0	0	2	0	3	2	0	0	2	0	0	0	0	7	4	11	40
120	1	2	6	1.03333	31	0	F	4	2	1	1	0	0	1	0	1	1	0	0	0	1	2	1	2	6	5	11	40	221
121	1	2	4	12.2	33	0	F	4	2	3	1	3	0	2	1	4	0	2	0	0	2	0	3	2	6	17	23	40	48
122	1	2	6	1.03333	31	0	F	4	2	1	0	1	0	3	2	2	2	0	0	0	2	1	0	2	8	8	16	40	205
123	1	3	3	0.466667	61	0	M	1	1	0	0	0	0	0	2	3	0	0	0	0	0	0	1	0	2	4	6	35	214
124	1	3	2	0.0666667	40	1	F	3	2	1	0	0	2	2	2	2	1	0	0	1	0	0	1	2	8	6	14	30	197	2	2	2	0	1	2	2	0	1	0	0	0	0	0	0	0	5	5	10	30
125	1	2	6	3.03333	18	1	F	2	1	3	0	0	1	2	1	2	1	0	1	3	2	2	2	2	11	11	22	30	153	2	2	3	1	0	0	0	3	0	0	0	1	2	1	0	1	8	6	14	35
126	1	2	6	12.2	18	1	M	1	1	0	0	0	0	0	0	0	1	0	0	3	2	1	0	2	4	5	9	30	151	1	2	3	1	0	0	3	1	0	0	0	2	2	0	2	2	11	7	18	30
127	1	2	4	12.2	36	1	F	3	1	0	0	0	0	0	0	3	3	0	0	0	1	1	0	1	5	4	9	30	94	2	1	0	0	0	0	0	0	0	0	0	0	0	0	0	0	0	1	1	20
128	1	2	6	6	49	0	F	0	2	0	0	1	0	1	0	3	1	0	0	1	0	0	0	1	2	6	8	30
129	1	2	4	2.03333	30	0	M	2	1	2	2	4	2	2	1	3	2	0	3	3	3	2	0	2	14	17	31	30	136
130	1	1	4	0.433333	33	0	M	3	1	1	0	1	0	1	0	2	2	0	0	1	0	1	0	1	5	5	10	30
131	1	3	4	1.03333	42	0	M	1	2	0	0	3	0	3	0	3	0	0	0	3	3	0	0	0	0	15	15	30	240
132	1	2	6	24.4	68	0	M	0	1	1	1	0	0	1	0	1	1	0	0	1	1	0	0	0	2	5	7	30	181
133	1	1	4	0.133333	53	0	F	0	2	2	0	1	0	3	1	2	0	0	0	1	1	2	0	2	7	8	15	30	240
134	1	2	4	0.0666667	44	0	F	1	2	2	2	0	0	1	4	2	3	1	0	1	0	0	2	2	11	9	20	30	154
135	1	2	6	7	34	1	M	3	1	1	1	2	2	1	1	1	2	1	2	1	0	2	0	1	11	7	18	25	206	1	1	1	0	0	1	1	1	0	1	0	0	1	1	1	1	6	4	10	20
136	1	2	5	0.833333	43	0	F	4	2	3	0	0	0	0	0	2	0	0	0	0	0	0	0	0	3	2	5	25	191
137	1	3	2	0.233333	63	1	M	3	2	0	0	0	1	0	0	0	0	1	0	0	0	0	0	0	1	1	2	20	158	2	0	0	0	0	1	0	0	0	0	0	0	0	0	1	0	1	1	2	20
138	1	2	6	1	73	1	M	2	2	2	0	0	0	0	1	0	0	0	0	1	0	1	0	1	5	1	6	20	175	2	0	1	0	0	0	0	1	0	0	0	1	1	0	0	0	3	1	4	20
139	1	2	6	12.2	48	1	M	2	1	0	0	0	1	2	1	0	1	1	2	0	1	1	1	1	7	5	12	20	159	1	1	1	1	0	1	1	1	1	0	0	0	1	1	1	0	6	4	10	20
140	1	2	6	1.03333	70	1	M	0	1	1	0	1	0	0	1	2	1	0	0	3	2	0	0	0	3	8	11	20	240	1	2	0	2	0	0	1	1	1	0	1	3	0	0	0	0	4	7	11	20
141	1	3	2	0.133333	65	1	M	1	2	2	0	1	0	0	0	2	0	0	0	0	0	0	0	2	4	3	7	20	216	2	1	2	0	0	0	0	2	0	0	1	0	0	0	0	0	5	1	6	25
142	1	3	4	0.233333	47	1	M	1	1	1	1	2	0	1	0	2	0	0	0	0	0	0	0	0	1	6	7	20	142	1	1	3	0	0	2	2	0	0	0	2	2	0	0	2	0	9	5	14	20
143	1	1	4	0.166667	33	1	M	1	1	2	0	2	1	1	2	1	1	0	2	0	2	2	0	2	12	6	18	20	28	1	3	2	0	0	3	0	3	2	0	2	0	2	0	2	0	13	6	19	20
144	1	2	4	0.166667	58	1	M	1	1	1	0	0	0	1	0	1	2	0	0	1	1	1	0	0	4	4	8	20	240	2	2	0	0	0	1	1	0	2	0	0	1	0	0	0	0	3	4	7	40
145	1	2	6	6	18	1	M	2	1	0	0	1	0	0	0	4	0	0	0	0	4	4	0	0	4	9	13	20	217	1	4	0	2	0	0	0	0	0	0	1	0	0	0	1	0	2	6	8	35
146	1	2	6	1.03333	38	0	M	1	2	3	3	0	0	0	3	2	0	0	0	3	1	2	0	1	9	9	18	20	184
147	1	2	6	24.4	65	0	F	0	1	0	0	0	0	0	0	3	2	2	0	4	0	0	0	0	2	9	11	20	204
148	1	3	2	0.233333	41	0	M	3	1	2	0	0	0	0	0	4	0	0	1	0	0	1	0	0	4	4	8	20	194
149	1	2	6	2.03333	71	0	M	2	1	0	0	2	0	0	0	0	2	0	0	2	0	1	0	0	3	4	7	20	133
150	1	1	4	0.133333	34	0	M	4	2	2	1	1	0	1	1	1	0	0	0	1	0	0	0	2	5	5	10	20	146
151	1	3	4	0.2	42	0	M	0	2	3	2	0	0	1	0	2	0	3	0	0	0	0	0	3	6	8	14	15
152	1	1	4	0.0666667	50	0	M	2	1	2	0	2	1	0	0	1	1	0	1	1	1	1	0	1	7	5	12	15
153	1	3	6	3.03333	60	0	M	0	1	0	0	0	0	0	0	1	1	0	0	0	0	1	1	1	3	2	5	15
154	1	1	4	0.466667	60	1	M	3	2	1	0	0	0	0	1	0	0	0	0	0	0	0	0	1	3	0	3	10	228	2	3	1	0	0	0	1	0	0	0	0	0	0	0	0	0	2	3	5	10
155	1	2	6	3.03333	57	0	F	3	2	1	1	2	2	3	1	0	0	0	0	3	0	0	1	1	5	10	15	10	153
156	1	3	4	12.2	79	0	F	0	2	0	0	1	0	1	0	2	1	0	1	0	0	0	0	1	3	4	7	10	182
157	1	1	3	7	55	0	F	0	1	1	1	2	0	2	0	2	1	1	0	3	2	1	2	1	4	15	19	10	240
158	1	2	4	6	28	0	M	2	2	1	0	0	0	2	1	1	0	2	1	0	0	0	3	1	4	8	12	5
159	1	2	6	12.2	69	0	F	1	2	0	2	1	0	1	0	1	0	1	0	0	1	0	1	1	1	8	9	5	207
160	1	2	6	24.4	27	0	M	1	2	3	3	1	0	2	0	3	0	3	0	3	0	0	0	2	5	15	20
161	1	1	4	0.2	39	0	F	1	2	0	3	3	0	3	3	4	3	3	0	3	3	0	3	3	9	25	34
162	1	2	4	0.5	35	0	F	0	2	3	3	1	0	2	3	4	3	0	1	3	3	0	0	3	13	16	29
163	1	3	2	0.466667	64	0	F	0	1	3	0	2	0	1	0	3	1	0	0	3	2	2	1	0	6	12	18		178
164	1	2	6	12.2	35	0	M	4	1	3	0	0	0	1	1	4	1	0	0	1	0	0	0	0	5	6	11
165	1	2	4	5	40	0	F	2	1	2	0	0	0	0	0	1	2	0	0	1	2	0	0	0	4	4	8		37
166	0	0	0		20		F	2	2	0	1	0	0	0	1	2	0	0	0	2	1	0	0	0	1	6	7
167	0	0	0		34		F	1	1	0	0	2	0	0	0	4	1	0	0	0	0	0	0	0	1	6	7
168	0	0	0		65		M	2	1	1	0	0	0	0	0	1	0	0	0	1	0	1	0	0	2	2	4
169	0	0	0		21		F	2	1	0	0	0	0	0	0	0	0	0	0	0	0	0	0	0	0	0	0
170	0	0	0		20		F	2	1	0	0	0	0	0	0	0	0	0	0	0	0	0	2	0	0	2	2
171	0	0	0		41		M	1	1	0	0	0	0	0	0	2	0	0	0	1	0	0	0	0	0	3	3
172	0	0	0		68		F	4	1	0	0	0	0	1	0	3	1	0	0	3	1	0	0	0	1	8	9
173	0	0	0		33		M	1	1	0	0	0	0	0	0	0	0	0	0	2	0	0	2	0	0	4	4
174	0	0	0		58		F	2	1	0	0	0	0	0	0	0	0	0	0	0	0	0	0	0	0	0	0
175	0	0	0		18		M	2	1	0	0	0	0	1	0	0	0	0	0	2	0	0	1	0	0	4	4
176	0	0	0		18		F	2	1	0	0	0	0	0	0	3	0	0	0	0	0	0	0	0	0	3	3
177	0	0	0		18		F	2	1	0	0	0	0	0	0	0	0	0	0	0	0	0	0	0	0	0	0
178	0	0	0		18		F	2	1	0	0	0	0	0	0	0	0	0	0	0	0	0	0	0	0	0	0
179	0	0	0		23		F	4	1	0	2	0	0	2	0	1	0	0	0	0	2	0	0	0	0	7	7
180	0	0	0		50		M	2	1	0	0	0	0	0	0	0	1	2	0	3	0	0	0	0	1	5	6
181	0	0	0		39		M	2	1	0	0	0	0	0	0	0	0	0	0	0	0	0	0	0	0	0	0
182	0	0	0		18		F	2	1	0	0	0	0	1	0	0	0	0	0	0	2	0	0	0	0	3	3
183	0	0	0		61		F	2	1	1	0	0	0	0	0	2	0	0	0	0	1	0	0	0	1	3	4
184	0	0	0		33		F	1	1	0	0	0	0	0	0	0	0	2	0	0	0	0	0	0	0	2	2
185	0	0	0		19		F	2	2	1	1	0	0	1	1	1	0	0	0	2	1	0	0	0	2	6	8
186	0	0	0		19		M	2	2	0	0	0	0	0	0	2	0	0	0	0	0	0	2	0	0	4	4
187	0	0	0		21		M	2	2	0	0	0	0	0	0	1	0	0	0	0	0	0	0	0	0	1	1
188	0	0	0		19		M	2	2	0	1	0	0	1	0	0	0	0	0	0	0	0	0	0	0	2	2
189	0	0	0		70		M	5	2	0	0	0	0	0	0	1	0	1	0	1	0	1	0	0	1	3	4
190	0	0	0		60		F	2	2	0	2	0	0	1	0	1	0	1	0	0	1	0	0	0	0	6	6
191	0	0	0		68		F	1	1	0	0	0	0	0	0	0	0	0	0	0	0	0	0	0	0	0	0
192	0	0	0		22		F	2	2	0	0	0	0	0	0	0	0	0	0	0	0	0	0	0	0	0	0
193	0	0	0		23		M	2	2	0	0	0	0	0	0	0	0	0	0	0	0	0	0	0	0	0	0
194	0	0	0		39		F	4	2	1	1	3	0	2	0	2	0	1	0	1	1	0	2	1	2	13	15
195	0	0	0		28		M	4	2	0	0	0	0	0	0	3	0	0	0	0	0	0	0	0	0	3	3
[truncated: 1 more columns]
